# Supplementary material for: Supernumerary Head of the Biceps Brachii Muscle Influences the Topography of the Coracobrachialis and Biceps Brachii Muscles
Source: Medicina (Kaunas). 2024 Oct 22;60(11):1726. doi: 10.3390/medicina60111726 (PMC11596292; doi:10.3390/medicina60111726)
Supplement: Supplementary file 1 [file medicina-60-01726-s001.zip]

Archive with 1 entries (1 files):
- medicina-3169787-supplementary.pdf
